# Supplementary material for: Factors associated with suicide in people who use drugs: a scoping review
Source: BMC Psychiatry. 2023 Sep 5;23:655. doi: 10.1186/s12888-023-05131-x (PMC10478413; doi:10.1186/s12888-023-05131-x)
Supplement: Supplementary file 4 — Supplementary Material 4: Charting form for included publications [file 12888_2023_5131_MOESM4_ESM.ods]

## Sheet: Sheet2
Appendix 4 Charting form for included publications																	Primary drug
Study number	Author	Year	Title	Country	Study aims	Study design	Setting	Primary data source	Population characteristics (e.g. age, sex, ethnicity)	Study focused on one type of DUD?	Definition of suicide	Risk factors examined (e.g. correlates or predictors of suicide)	risk factor measurement	primary opioid of note	type of mental health condition	Theme	Opioids	Cannabis	Cocaine	Sedatives	Amphetamines	Polydrug	Other illicit
50	Adams RS, Jiang T, Rosellini AJ, Horváth-Puhó E, Street AE, Keyes KM, Cerdá M, Lash TL, Sørensen HT, Gradus JL.	2021	Sex-Specific Risk Profiles for Suicide Among Persons with Substance Use Disorders in Denmark.	Denmark	To identify novel risk factors and interactions that predict suicide among men and women with substance use disorders using machine learning.	Case-cohort	Denmark	Mortality register	All persons born or legally resident in Denmark on 1 January 1995 and who received their first substance use diagnosis between 1995 and 2015. Suicide cases were all individuals who had an incident SUD diagnosis and died by suicide between 1995 and 2015 in Denmark. DU as a subgroup.	Any DUD	ICD codes as recorded in the Danish Cause of Death Registry. Separate expert case review of cause of death to confirm.	Predictors included social and demographic information, family suicidal behaviour, mental and physical health diagnoses, surgeries, medications, and poisonings.	multifactorial	OAT (buprenorphine referenced)	stress or adjustment disorder	sex, dual diagnosis, drug type	Y			Y			Y
54	Arnautovska U ; Sveticic J ; De Leo ; D ;	2014	What differentiates homeless persons who died by suicide from other suicides in Australia? A comparative analysis using a unique mortality register	Australia	To study the incidence of suicide by homeless persons over a 20-year period, and identify demographic and clinical characteristics that distinguish these cases from those in non-homeless persons.	Comparative analysis	Queensland Australia	Mortality register	All suicide deaths in homeless and non-homeless persons in Queensland between 1990 and 2009. Data were obtained through the Queensland Suicide Register (QSR). Information collated in the QSR is based on police report following a possible suicide, postmortem autopsy and toxicology report, and coroner’s findings. DU as a subgroup.	Any DUD	As per police report, postmortem, and coroner's findings.	Socio-demographic and clinical variables: sex, age, ethnicity, birthplace, living situation, marital and employment status, history of stressful life events, physical and mental illnesses, drug and alcohol use, contact with healthcare professionals prior to death, communication of suicide intent, history of suicide attempts, and circumstances of death (suicide note, method, and location).	multifactorial			Homelessness
70	Bohnert and Ilgen	2019	Understanding Links among Opioid Use, Overdose, and Suicide	International	To describe what is known about the links between suicide and overdoses, with a focus on pathways through opioid use, issues of intent, risk factors, prevention strategies, and unresolved issues.	Narrative review with additional population-level suicide rates extracted from CDC reports.	International	As per individual studies	Studies of people who use opioids	Opioid use	ICD codes	As per individual studies	review	opioids general	depressive disorder		Y			Y
43	Appleby, L.	2000	Drug misuse and suicide: a tale of two services.	UK	-	Editorial - discusses suicide data collected by the UK Confidential Inquiry between 1996 and 1998 and reported in the Safer Services report	UK	-	People attending mental health services including services for drug misuse. DU as subgroup.	Any DUD	Suicides that occurred within 12 months of contact with mental health services	-	-		dual diagnosis general	Dual diagnosis, separation of mental health and addiction services
60	Bartu Anne ; Freeman Nerelie C; Gawthorne Geoff S; Codde James P; Holman C D'Arcy J;	2004	Mortality in a cohort of opiate and amphetamine users in Perth, Western Australia	Australia	The main aims of the present study were: (a) to examine the overall mortality of heroin and amphetamine users in metropolitan Perth, Western Australia, between 1985 and 1998; and (b) to examine the effect of treatment at a specialist drug service on client mortality.	Retrospective cohort study	Perth Australia (hospitals and psychiatric institutions)	Mortality register	Drug-using individuals admitted to Perth metropolitan hospitals or Perth psychiatric institutions between 1985 and 1998 aged between 18 and 50. Some were treated in mainstream health services and some received specialist drug treatment. Those treated before 1985, who were in treatment at the beginning of the study, or who had received opiate treatment for either cancer or pain management were exc…	Opioids and amphetamines	As per mortality records and the Hospital Morbidity Data System.	Demographics, cause of death, treatment status, primary drug used, time from entry to cohort to their admission to a drug treatment programme or psychiatric institution.	time to event	heroin		sex	Y				Y
24	Bohnert Kipling M; Ilgen Mark A; Louzon Samantha ; McCarthy John F; Katz Ira R;	2017	Substance use disorders and the risk of suicide mortality among men and women in the US Veterans Health Administration	US	to: 1) estimate the overall and SUD-specific suicide rates among the entire cohort, as well as by sex; 2) estimate associations between current SUD diagnoses and the risk of suicide in the six years of follow-up using a series of sex-stratified proportional hazards models; 3) calculate, and compare by SUD diagnosis status and sex, percentages of method of suicide among cohort members who died by …	Retrospective cohort study	VHA inpatient and outpatient clinical encounters in the US as recorded in the National Patient Care Database (NPCD).	VHA database	The study cohort included all VHA users who received services in 2005 and were alive at the beginning of 2006. DU as a subgroup.	Any DUD	Deaths by suicide were identified using the ICD-10-CM codes X60-X84 and Y87.0. In addition, date of death and method of suicide were obtained.	Age, sex, type of SUD, cause of death	time to event	opioids general	dual diagnosis general	sex, dual diagnosis, drug type	Y	Y	Y	Y	Y
76	Cao Xiaobin ; Wu Zunyou ; Li Li ; Pang Lin ; Rou Keming ; Wang Changhe ; Luo Wei ; Yin Wenyuan ; Li Jianhua ; McGoogan Jennifer M; National Methadone Maintenance Treatment Program Working; Group ;	2013	Mortality among methadone maintenance clients in China: a six-year cohort study	China	To assess the overall mortality of methadone maintenance treatment (MMT) clients in China and its associated factors.	Cohort	China MMT database	Drug treatment database	MMT clients, all of whom enrolled in China’s first eight MMT clinics between March and December 2004, were included in this cohort study and followed for approximately six years, until June 2010. All DU.	Opioids/OAT	Dates and causes of death were identified by MMT clinic, local centers for disease control and prevention staff, linkages with death records of MMT clinics and public security sectors, as well as information provided by family members. ICD codes are used in the MMT database.	Socio-demographics, drug use history, MMT treatment characteristics, cause of death.	time to event	OAT - methadone		sex	Y
73	Chang, Kun-Chia; Lu, Tsung-Hsueh; Lee, Kuan-Ying; Hwang, Jing-Shiang; Cheng, Ching-Ming; Wang, Jung-Der	2015	Estimation of life expectancy and the expected years of life lost among heroin users in the era of opioid substitution treatment (OST) in Taiwan.	Taiwan	Investigate expected years of life lost (EYLL) and Life Expectancy (LE)	Observational cohort study using OST register; 2006 to 2011	Jianan Psychiatric Center in the south	Drug treatment database	People who use heroin, on or off OST. All DU.	Heroin/OAT	From National Mortality Register	on or off OST	CMR/SMR	OAT unspecified	depressive disorder	Higher suicide rates on OST - related to mental health, specifically depressive disorders	Y
80	Chen Wan-Ting ; Wang Sheng-Chang ; Wang I An; Tsay Jen-Huoy ; Chen Chuan-Yu ;	2020	Suicide attempts and death among heroin-involved women seeking methadone treatment in Taiwan	Taiwan	To profile the hazard fluctuation of suicide attempts and deaths among heroin-involved women seeking methadone maintenance treatment (MMT) and to investigate sociodemographic and clinical factors predicting the time to have suicidal behaviours.	Retrospective cohort study	Taiwan MMT database	Drug treatment database	Women attending MMT clinics in Taiwan in the period 2012 - 2016. All DU.	Heroin/OAT	ICD - Suicide deaths within three years of receiving the index methadone treatment, ascertained from the 2012–2018 death registry, included (i) confirmed suicide death (ICD-10 codes: X60–X84, Y87.0) and (ii) probable suicide death.	Socio-demographics, drug use history, MMT treatment and other treatment hx, medical and mental health conditions, hx of suicide attempts.	time to event	OAT - methadone	depressive disorder	Dual diagnosis, opioids (methadone)	Y
62	Delaveris Gerd Jorunn M; Teige Brita ; Rogde Sidsel ;	2014	Non-natural manners of death among users of illicit drugs: Substance findings	Norway	To explore differences and similarities between the various non-natural manners of death (accident, suicide, homicide) regarding toxicological findings in illicit drug users.	Retrospective review of autopsy reports	Oslo Norway	Coronial files	Medicolegal autopsy reports on deaths between 2000 and 2009. The cases selected were those whose manner of death was non-natural (accidents, suicides and homicides) and where at least one of the narcotic substances listed below, was detected in post mortem blood. Only individuals between the ages of 20–59 at the time of death were included.	Any DUD	As per the forensic pathologist's report. Probable accidents or probable suicides were categorised as accident or suicide in this study.	Type of suicide/accident (poisoning vs non-poisoning), type of drug	cross tab			Polydrug use, type of drug		Y	Y		Y	Y
55	Darke Shane ; Marel Christina ; Mills Katherine L; Ross Joanne ; Slade Tim ; Tessson Maree ;	2016	Years of potential life lost amongst heroin users in the Australian Treatment Outcome Study cohort, 2001-2015	Australia	To determine mortality rates of the Australian Treatment Outcome Study cohort over the period 2001–2015, and the years of potential life lost (YPLL).	Prospective cohort study	Data were collected from the New South Wales component of ATOS.	Drug treatment database	ATOS is a longitudinal study of heroin users recruited from randomly selected treatment agencies delivering methadone/buprenorphine maintenance treatment (n = 201), drug free residential rehabilitation (n = 133) or detoxification (n = 201). Subjects were recruited from 19 agencies treating heroin dependence in the greater Sydney region, randomly selected from within treatment modality. In additio…	Heroin	Deaths, and cause of death, were confirmed through the National Death Index (NDI), a statutory register of all deaths in Australia.	Socio-demographics, heroin use history, treatment history, physical health, mental health, suicide attempts.	time to event	heroin	history of suicide attempt	sex	Y
58	Colell, Esther; Domingo-Salvany, Antònia; Espelt, Albert; Parés-Badell, Oleguer; Brugal, M. Teresa	2018	Differences in mortality in a cohort of cocaine use disorder patients with concurrent alcohol or opiates disorder.	Spain	to estimate mortality rates and excess mortality overall and by specific causes of death in a cohort of cocaine users entering drug-dependence treatment and to compare the results in those with concurrent alcohol or opiates disorder.	longitudinal, 1997 to 2011	People with cocaine use entering drug treatment	Mortality register	Type of death	Cocaine and opioids	GMR	Type of cocaine use	CMR/SMR	opioids general		Cocaine	Y		Y
25	Darke Shane ; Ross Joanne ;	2002	Suicide among heroin users: rates, risk factors and methods	International	To 1. examine mortality among heroin users compared to the general population; 2 compare the completed suicide and attempted suicide rates, and associated risk factors, of heroin users and the general population, and 3 examine methods of suicide among heroin users and the general population.	Review	International	-	The current paper examines critically the literature on suicide rates, suicide risk factors and methods employed for suicide among heroin users, and compares these to those of the general population. All DU.	Heroin	As per individual studies	Broad areas of sex, psychopathology, family dysfunction, social isolation/dysfunction and drug dependence.	review	heroin	anxiety and depression	sex, dual diagnosis, HIV status, heroin	Y
59	Darke, Shane; Kaye, Sharlene; Duflou, Johan; Lappin, Julia	2019	Completed Suicide Among Methamphetamine Users: A National Study.	Australia	1. Determine the crude mortality rates of methamphetamine-related suicide in Australia over the period 2009–2015; 2. Determine the characteristics, manner, and circumstances of death; and 3. Determine the toxicology of methamphetamine-related suicide.	Descriptive study using the National Coronial Information System (NCIS)	Australia over the period 2009–2015	Mortality register	All cases of methamphetamine-related death reported between January 1, 2009, and December 31, 2015	Methamphetamine	Suicide register - Cases of suicide in this series were identified from the NCIS code for “Intentional Self-harm,” which is based on the medicolegal investigation of the death	age, marital status, employment, recent job loss, drug use history, treatment status, date of fatal incident and death, and the settings for fatal incident and death. Data relevant to suicide included manner of death (violent means, deliberate self-poisoning), a record of a previous suicide attempt, the presence of a suicide note, a history of psychosis, recent relationship breakup, recent loss o…	CMR/SMR		history of suicide attempt; history of psychosis	Methamphetamine-related suicide have distinct characteristics					Y
85	Degenhardt Louisa ; Larney Sarah ; Randall Deborah ; Burns Lucy ; Hall Wayne ;	2014	Causes of death in a cohort treated for opioid dependence between 1985 and 2005	Australia	To examine changes in causes of death in a cohort treated for opioid dependence, across time and age; quantify years of potential life lost (YPLL); and identify avoidable causes of death.	Cohort	New South Wales Australia - Pharmaceutical Drugs of Addiction System (PHDAS) database and the National Death Index (NDI)	Drug treatment database	People in New South Wales (NSW) who registered for opioid substitution therapy (OST), 1985–2005	Opioids	ICD-9 and ICD-10 codes	Age and sex	CMR/SMR	OAT unspecified		Sex, opioids, OAT	Y
45	Degenhardt, Louisa; Grebely, Jason; Stone, Jack; Hickman, Matthew; Vickerman, Peter; Marshall, Brandon D. L.; Bruneau, Julie; Altice, Frederick L.; Henderson, Graeme; Rahimi-Movaghar, Afarin; Larney, Sarah	2019	Global patterns of opioid use and dependence: harms to populations, interventions, and future action.	International	Summarises evidence for medicinal uses of opioids, and harms related to the extra-medical use of and dependence upon these drugs	Review of the literature; mathematical modelling	International	-	All	Opioids/OAT	Not specified	Impact of scaling OAT up to levels advised by the WHO in the community and in prisons	multifactorial	OAT -methadone and buprenorphine		OAT, Opioids, prison, BBV	Y
87	Pavarin, Raimondo Maria; Fioritti, Angelo	2018	Mortality Trends among Cocaine Users Treated between 1989 and 2013 in Northern Italy: Results of a Longitudinal Study.	Italy	To estimate mortality risk and to examine mortality trends for subjects who have never used heroin and for subjects who have used heroin. 1989 to 2013	Longitudinal study	Bologna	Medical records	Clients of public drug treatment centre; aged 18 to 64 years; All DUs	Heroin	Verified by GMR	date of birth, sex, country of birth, residence, professional status, educational degree, substances of abuse, method of use, hepatitis C status, HIV status, and date of first and last contact with service	CMR/SMR			Cocaine users; increasing trend			Y
65	European Monitoring Centre for Drugs and Drug Addiction.	2011	Mortality related to drug use in Europe: public health implications	Europe	To present data on mortality among drug users from 14 European countries.	Review of cohort studies with review of the literature.	Europe	Anonymised datasets and publications submitted to the EMCCDA.	Cohorts of problem drug users	Any DUD	As per individual studies	As per individual studies	review
75	Degenhardt, Louisa; Randall, Deborah; Hall, Wayne; Law, Matthew; Butler, Tony; Burns, Lucy	2009	Mortality among clients of a state-wide opioid pharmacotherapy program over 20 years: risk factors and lives saved.	Australia	(i) Estimate overall mortality for all persons entering OST between 1985 and 2006, by demographic and treatment variables; (ii) Examine whether demographic or treatment variables were related to mortality levels during and following cessation of treatment; (iii) Estimate mortality risk, according to specific causes of death, during time within treatment and following cessation of treatment; (iv) …	Longitudinal	New South Wales; OST database	Drug treatment database	Age group, sex, treatment start, type of OST, cause of death. All DU	Opioids/OAT	As per GMR	OST treatment start and cessation	CMR/SMR	OAT unspecified		Opioid users; OST treatment period	Y
57	Borges Guilherme ; Bagge Courtney L; Orozco Ricardo ;	2016	A literature review and meta-analyses of cannabis use and suicidality	International	To review the epidemiological literature on acute and chronic effects of cannabis on suicidality, with discussions on suicidal ideation, attempts and deaths	Review	International	-	English language studies related to cannabis use and suicidality, emphasising longitudinal, case-control, and case-crossover study designs	Cannabis	As per individual studies	-	review			Cannabis		Y
52	Feodor Nilsson ; Sandra ; Hjorthoj Carsten Rygaard; Erlangsen Annette ; Nordentoft Merete ;	2014	Suicide and unintentional injury mortality among homeless people: a Danish nationwide register-based cohort study	Denmark	To examine suicide and unintentional injury mortality levels in homeless people and to identify predictors.	Longitudinal cohort study	Denmark - data sources were the Homeless Register, the CRS, the Psychiatric Central Register and the Cause of Death Register.	Population-based dataset	All persons aged 16 years and older with at least one contact with a Danish homeless shelter during the study period from 1 January 1999 to 31 December 2008 were included. DU as a subgroup.	Any DUD	ICD codes (ICD-10: X60–X84, Y87.0)	Demographics, history of psychiatric contact, schizophrenia spectrum disorders, alcohol use disorders, drug use disorders, affective disorders, personality disorders, specific types of registered substance use disorders (alcohol, opioids, cannabis, sedatives, cocaine, other drugs), type of psychiatric contacts (ever inpatient, outpatient, emergency room only) and psychiatric inpatient days, and n…	time to event	opioids general		Homelessness, sex, sedatives, opioids	Y	Y	Y	Y
42	Flynn, Sandra; Graney, Jane; Nyathi, Thabiso; Raphael, Jessica; Abraham, Seri; Singh-Dernevik, Sandeep; Williams, Alyson; Kapur, Nav; Appleby, Louis; Shaw, Jenny	2020	Clinical characteristics and care pathways of patients with personality disorder who died by suicide.	UK	(a) describe the sociodemographic and clinical features of patients with personality disorder who died by suicide and had been in recent contact with mental health services; (b) examine the clinical care pathway experienced by patients prior to their deaths and; (c) examine the extent to which care received by patients adhered to NICE guidelines for borderline and antisocial personality disorder.	Retrospective study of the National Confidential Inquiry into Suicide and Safety in Mental Health (NCISH) database	UK nationally UK-NCISH is wide consecutive case series of people who have died by suicide while under the care of mental health services, within 12 months of their death. 1 Jan 2013 to 31 Jan 2013	Population-based dataset	UK-wide consecutive case series of people who have died by suicide while under the care of mental health services, within 12 months of their death. DSM-5 was used to define the personality disorder categories. Patients who died by suicide were included if they had a primary diagnosis of personality disorder or a secondary diagnosis of personality disorder, where the primary diagnosis was alcohol …	Any DUD	Suicide database - Not available however all were included on the NCISH - coroner's verdicts	Personality disorder with drug use	cross tab		personality disorder	Dual diagnosis/Personality disorders
82	Gibson Amy ; Randall Deborah ; Degenhardt Louisa ;	2011	The increasing mortality burden of liver disease among opioid-dependent people: cohort study	Australia	To examine trends over time in mortality attributed to liver disease, and in particular contrasting this with other more commonly studied causes of death [acquired immune deficiency syndrome (AIDS), suicide and overdose] among an ageing cohort of heroin-dependent people in Australia.	Retrospective cohort study	Australia - datasets included the National Death Index and electronic health records	Mortality register	all people approved to receive methadone syrup for the treatment of opioid dependence by the Medical Committee of Pharmaceutical Services, NSW Health between 1980 and 1985	Opioids/OAT	ICD codes	Age and sex	time to event	OAT - methadone		sex, opioids	Y
67	Hayashi Kanna ; Dong Huiru ; Marshall Brandon D. L; Milloy Michael-John ; Montaner Julio S. G; Wood Evan ; Kerr Thomas ;	2016	Sex-Based Differences in Rates, Causes, and Predictors of Death Among Injection Drug Users in Vancouver, Canada	Canada	To identify the rates, causes, and predictors of death among male and female IDUs in Vancouver between 1996 and 2011.	Prospective cohort study	Vancouver - Participants were pooled from 2 ongoing prospective cohort studies of drug users; the Vancouver Injection Drug Users Study (VIDUS) and the AIDS Care Cohort to Evaluate Access to Survival Services (ACCESS).	Drug treatment database	Participants were eligible if they completed the baseline interview and at least 1 follow-up visit between May 1, 1996, and December 31, 2011 and had injected drugs in the previous 6 months at baseline.	Any IV DUD	ICD-10 codes in medical records	demographic characteristics, drug-using behaviours and related exposures, BBV status	time to event			Male sex, IVDU
44	Hentzien, M.; Cabie, A.; Pugliese, P.; Billaud, E.; Poizot-Martin, I.; Duvivier, C.; Valantin, M.-A.; Kaladjian, A.; Drame, M.; Bani-Sadr, F.	2018	Factors associated with deaths from suicide in a French nationwide HIV- infected cohort.	France	o study demographic, socio-economic, psychiatric history and immunovirological characteristics associated with death from suicide in the French multicentre Dat’AIDS cohort, from January 2000 to July 2013	nested case-control study. DU as a sub group	France	BBV database	People with HIV (PLHIV) registered on the Dat'AIDS (national HIV database)	Any DUD	ICD or 'suicide' recorded on database	date of birth, sex, country of origin, level of education, socio-professional category, marital status, whether the subject had any children, alcohol consumption, smoking status, drug use, risk categories for HIV infection, duration of HIV infection, AIDS status, use of cART, nadir CD4 cell count, CD4 cell count, HIV viral load and hepatitis C virus (HCV) serology. History of anxiety disorder, de…	multifactorial		history of suicide attempt or depressive disorder	HIV; active drug use
20	Hesse Morten ; Thylstrup Birgitte ; Seid Abdu Kedir; Skogen Jens Christoffer;	2020	Suicide among people treated for drug use disorders: a Danish national record-linkage study	Denmark	to assess excess mortality due to suicide among people treated for DUD in Denmark, and to describe socio-demographic and clinical risk factors associated with completed suicide.	Case-control	Denmark - multiple national registers used	Drug treatment database	Patients were included in the study if they had been enrolled in a publicly funded outpatient treatment facility for DUD in Denmark between 2000 and 2010, and were in the age range of 18 to 75 years at time of admission. Patients were excluded if their date of death was invalid.	Any DUD	We used ICD-10 codes to identify all completed suicides ascribed to intentional self-harm (X60-X84) or the sequelae of intentional self-harm (Y87.0)	Sociodemographics, type of substances, previous drug treatment, criminal history.	time to event	opioids general	dual diagnosis general	Dual diagnosis, opioids, cannabis as protective factor	Y	Y				Y
78	Kelty Erin ; Hulse Gary ;	2018	Self-injuring behaviour and mental illness in opioid-dependent patients treated with implant naltrexone, methadone, and buprenorphine in Western Australia	Australia	To compare rates of intentional self-harm (ISH) and other mental illness events in opioid-dependent patients treated implant naltrexone, with those treated with methadone or buprenorphine.	Cohort study	Western Australia - datasets and clinic treatment records	Drug treatment database	All opioid-dependent patients treated for the first time with methadone, buprenorphine, or implant naltrexone in Western Australia (WA) between January 2001 and December 2010. All included patients were over the age of 18 years at the time of first treatment.	Opioids/OAT	ICD-10 code	Sex, rates of mental health and psychiatric hospital admissions, ED attendances, and outpatient mental health events.	time to event	OAT - buprenorphine, naltrexone, methadone	history of self-harm, dual diagnosis general	OAT, opioids	Y
41	Hjorthoj, Carsten; Ostergaard, Marie Louise Drivsholm; Benros, Michael Eriksen; Toftdahl, Nanna Gilliam; Erlangsen, Annette; Andersen, Jon Traerup; Nordentoft, Merete	2015	Association between alcohol and substance use disorders and all-cause and cause-specific mortality in schizophrenia, bipolar disorder, and unipolar depression: a nationwide, prospective, register-based study.	Denmark	association between mortality and lifetime substance use disorder in patients with schizophrenia, bipolar disorder, or unipolar depression	Prospective register-based cohort study. Study period ?1968 to 2013.	Denmark, Psychiatric Central Research Register	Drug treatment database	Patients diagnosed within the schizophrenia spectrum, bipolar disorder, or unipolar depression. DU as a sub group.	Any DUD	Cause of Death Register - doctor verdict	Adjusted all analyses for sex, birth year (continuous variable), calendar year (continuous, time-varying covariate), education, and age at onset of the mental illness in question (continuous variable).	time to event		schizophrenia, depression	Mental health; reduced risk cannabis		Y				Y
77	Larney, Sarah; Gisev, Natasa; Farrell, Michael; Dobbins, Timothy; Burns, Lucinda; Gibson, Amy; Kimber, Jo; Degenhardt, Louisa	2014	Opioid substitution therapy as a strategy to reduce deaths in prison: retrospective cohort study.	Australia	To describe deaths in prison among opioid-dependent people, and examine associations between receipt of opioid substitution therapy (OST) and risk of death in prison	Retrospective cohort study	New South Wales;2000 to 2012	Drug treatment database	people in prison who ever had OST; All DU.	Opioids/OAT	National Death Index (Registry of Births, Deaths and Marriages)	on or off OST	CMR/SMR	OAT unspecified		OST treatment protective	Y
48	Kung Hsiang-Ching ; Pearson Jane L; Liu Xinhua ;	2003	Risk factors for male and female suicide decedents ages 15-64 in the United States. Results from the 1993 National Mortality Follow back Survey	US	To examine the associations of certain risk factors with suicide among males and females aged 15–64, and the variation in the associations by sex.	Case-control	Data from the US 1993 National Mortality Follow back Survey (NMFS).	Mortality register	All Current Mortality Sample (CMS) death certificates for the 1993 decedents with a reported age of 15 years or more, excluding South Dakota. The CMS is a 10 % systematic random sample of all death certificates in the US except South Dakota. Information on lifestyle factors, mental health status, and health care utilization were collected via in-depth in person (28 %) or telephone interview (65 %…	Any DUD	ICD-9 nos. E950–E959		multifactorial			Sex, cannabis/marijuana		Y
61	Elliott, Simon; Evans, Julie	2014	A 3-year review of new psychoactive substances in casework	UK	To assist in a better understanding of the extent of NPS use and particularly fatalities that have been linked to these compounds	Case review	January 2010 and December 2012. Not clear if national or regional	Coronial files	All deaths where NPS were detected. All DU	NPS	Not clear. Toxicology as part of the Coronial investigation		descriptive			NPS and mechanical (traumatic) suicides particularly hanging							Y
79	Lee Charles T. C; Chen Vincent C. H; Tan Happy K. L; Chou Sun-Yuan ; Wu Kuen-Hong ; Chan Chia-Hsiang ; Gossop Michael ;	2013	Suicide and other-cause mortality among heroin users in Taiwan: a prospective study	Taiwan	To investigate the incidence of suicide, overdoses, and all-cause mortality among heroin users after attending the methadone maintenance treatment (MMT) in Taiwan.	Prospective cohort study	Taiwan MMT database	Drug treatment database	All patients who attended MMT in any treatment center between January 2006 and December 2007	Heroin/OAT	As per death verdict assigned jointly y a prosecutor and coroner	Sociodemographics, type of drug use, IVDU, rural or urban residence	time to event	OAT - methadone; heroin		Sex, opioids, IVDU	Y
21	Lynch Frances L; Peterson Edward L; Lu Christine Y; Hu Yong ; Rossom Rebecca C; Waitzfelder Beth E; Owen-Smith Ashli A; Hubley Samuel ; Prabhakar Deepak ; Keoki Williams ; L ; Beck Arne ; Simon Gregory E; Ahmedani Brian K;	2020	Substance use disorders and risk of suicide in a general US population: a case control study	US	To examine the association of SUDs with suicide mortality in a general US population of men and women	Case-control	8 large health care systems participating in the Mental Health Research Network (MHRN)	Medical records	Men and women who died by suicide between 2000–2013 and whose care was recorded in the MHRN	Any DUD	(ICD-9) codes (X60-X84 and Y87)	Demographics, mental health diagnoses, physical health using Charlson index.	multifactorial			sex, polysubstance use, medical condition						Y
83	Madadi, Parvaz; Hildebrandt, Doris; Lauwers, Albert E.; Koren, Gideon	2013	Characteristics of opioid-users whose death was related to opioid- toxicity: a population-based study in Ontario, Canada.	Ontario, Canada	to identify patterns and characteristics amongst opioid-users whose cause of death was related to opioid toxicity	Descriptive	Office of the Chief Coroner of Ontario	Coronial files	Age, sex	Opioids	Coronial Classification: an intentional act of omission or commission in a person knowing the probable consequence of what he/she is about to do	Sex, age, physical and mental health characteristics, presence of a disability, hx previous suicide attempts, hx of illegal or prescription drug abuse, cocaine detected, no of prescribed medications, opioid indication	cross tab	oxycodone - licit	depressive disorder, ADD, OCD, bipolar, schizophrenia	Opioids, dual diagnosis, cancer, chronic pain	Y					Y
72	Maxwell, Jane Carlisle; Pullum, Thomas W.; Tannert, Karen	2005	Deaths of clients in methadone treatment in Texas: 1994-2002.	Texas, USA	learn more about mortality among methadone treatment patients by examining their characteristics as …. to compare their causes of death with the general Texas population.	Descriptive	Reported Statewide deaths of patients in public and privately-funded narcotic treatment programs	Drug treatment database	N = 766, 36 suicides, age, ethnicity, sex	Opioids/methadone	Cause of death reported on death cert	engaged with methadone treatment, demographics	cross tab	OAT - methadone		OST treatment protective	Y
74	Mercedes, Lovrecic; Lovrecic, Barbara; Maremmani, Icro; Maremmani, Angelo GI	2018	Excess suicide mortality in Heroin Use Disorder patients seeking Opioid Agonist Treatment in Slovenia and risk factors for suicide	Slovenia	calculate the mortality rate for suicide in heroin addicts (HUD patients) seeking Opioid Agonist Treatment (OAT) in Slovenia, and compare that rate with members of the general population	Cohort	Previous cohort study on heroin addicts seeking OAT in Slovenia, record linkage to establish COD	Drug treatment database	N = 3949, suicides N = 31	Heroin/OAT	ICD10 X60.0- X84.9	SMR for males was 3.7 times higher than that of the Slovenian population of the same age and 2.2 times that of females. SMR for females was 7 times higher than that of the Slovenian population of the same age	CMR/SMR	OAT unspecified		OST treatment protective if first episode, not if recurrent	Y
49	Mackenzie Nicola ; Oram Chris ; Borrill Jo ;	2003	Self-inflicted deaths of women in custody	UK	To analyse the number, rate and patterns of self-inflicted deaths of women over the last ten years (1992-2001), to compare these with death rates for men, to examine a set of case studies in detail to identify precipitating factors and implications for prevention.	Case studies	England and Wales	Prison records	Self-inflicted deaths of women in custody in England and Wales 19922001	Any DUD	As per SIO reports, prison and medical records, interviews with prison staff, other prisoners, and family members	Sociodemographics, offence type, hx of offences, sentence status, time from reception to death, suicide risk known, method of suicide, childhood and upbringing, mental and physical health, recent events and problems	descriptive	heroin	4 had depression (31%), 1 personality disorder, 1 eating disorder, 2 schizophrenia/psychosis, 1 psych unknown.	Type of drug, hanging, women in prison, Vulnerable period, physical health	Y		Y			Y
63	Merrall, Elizabeth L. C.; Bird, Sheila M.; Hutchinson, Sharon J.	2013	A record-linkage study of drug-related death and suicide after hospital discharge among drug-treatment clients in Scotland, 1996-2006.	Scotland	To investigate the relationship between time after hospital discharge and drug-related death (DRD) and suicide among drug users in Scotland, while controlling for potential confounders	Cohort longitudinal study. end-of-study, 31 March 2006	Scottish Drug Misuse Database (SDMD)	Drug treatment database	Registered on the SDMD. All DU.	Any DUD	General Register Office	Person years; type of death, non-drug-related mental health; other medical conditions; factors including health status and contact with health services (z00-Z99); sex, age group (34 years versus >34 years); injector status; misuse of opiates, sedatives, stimulants, cannabis or tobacco and alcohol; time since most recent SDMD registration, with 1–2 years as the reference category; no. of hospital …	time to event			Post hospital discharge
84	Pan, Chun-Hung; Jhong, Jia-Rong; Tsai, Shang-Ying; Lin, Shih-Ku; Chen, Chiao-Chicy; Kuo, Chian-Jue	2014	Excessive suicide mortality and risk factors for suicide among patients with heroin dependence.	Taiwan	to estimate the incidence of suicide mortality and its risk factors in a large Asian cohort with heroin dependence.1990 to 2010	Nested case-control study	Psychiatric service in Norther Taiwan.	Mortality register	Heroin users in treatment, All Dus	Heroin	ICD codes from death certificates	sex, age, martial status, living situation, employment, education, SEC, IVDU, age first used heroin	multifactorial	heroin	depressive disorders	Heroin; depressive syndrome, previous suicide attempt	Y
88	Pavarin, Raimondo Maria; Fioritti, Angelo; Sanchini, Samantha	2017	Mortality trends among heroin users treated between 1975 and 2013 in Northern Italy: Results of a longitudinal study.	Italy	To examine mortality trends and changes in causes of death, across time and age in heroin users in Italy. 1975 to 2013	Longitudinal study	Emilia-Romagna region	Medical records	Heroin users in treatment, All Dus	Heroin	Verified by GMR	date of contact, age, sex, country of birth, residence, professional status, educational degree, substance of abuse, method of use, hepatitis C status, HIV status. Cause of death	CMR/SMR	heroin		sex [female]; heroin; increasing trend	Y
86	Pavarin, Raimondo Maria; Sanchini, Samantha; Marani, Silvia; Turino, Elsa; Tadonio, Leonardo; Cantarelli, Barbara	2020	Mortality Risk among Heroin Users Accessing Treatment: Natives and Non- Natives Patients Results of a Longitudinal Study.	Italy	to examine mortality risk and causes of death for natives and non-natives in a cohort of heroin population of treated	Longitudinal study	Emilia-Romagna region	Medical records	Heroin users in treatment,	heroin	CSO - Verified by registry office	Country of birth, sex.	CMR/SMR	heroin		Ethnicity	Y
68	Pfeifer, Philippe; Nigg-Trawally, Natalie; Bartsch, Christine; Reisch, Thomas	2021	Characteristics of Suicides and Toxicology in a Cohort of Individuals With Opioid Use Disorder.	Switzerland	Compare suicide decedents with the diagnosis of OUD to other suicides in the general population in terms of demographic and clinical factors; to determine the toxicology of opioids and psychotropic drugs at the time of death in individuals	Retrospective	“Suicide in Switzerland: A Detailed National Survey of the Years 2000–2010.	Coronial files	N=6,495 suicide cases; 156 individuals with a medical history of OUD	Opioids General	most common methods of suicide due to ICD-10	Sex, age, marital; Prev. attempt (+type), treatment, depressive disorder,	cross tab	opioids general	depressive disorders	opioids; self-poisoning with benzos and antidepressants	Y			Y
71	Riblet, Natalie B.; Gottlieb, Daniel J.; Shiner, Brian; Cornelius, Sarah L.; Watts, Bradley V.	2020	Associations between Medication Assisted Therapy Services Delivery and Mortality in a National Cohort of Veterans with Posttraumatic Stress Disorder and Opioid Use Disorder.	US	(1) that greater adherence to medication assisted treatment (MAT) would be associated with reduced mortality (including all-cause, external cause, overdose, and suicide mortality), (2) that greater exposure to high risk transition periods during MAT would be associated with increased the risk for death, and (3) that greater exposure to general substance abuse treatment visits would be associated …	Retrospective cohort study	VA Corporate Data Warehouse (CDW); 2001 to 2014.	VHA database	US veterans newly engaged with PTSD treatment diagnosed with opioid use disorder, All DU.	Opioids/OAT	ICD codes - Suicide register - VA- Department of Defence Suicide Data Repository	Type and duration of MAT; initiation period and number of treatments; general SU treatment episodes; age, sex, marital status, black race and Hispanic ethnicity.	time to event	OAT unspecified	PTSD	Retention in drug treatment protective	Y
51	Myhre Martin O; Kildahl Anine T; Walby Fredrik A;	2020	Suicide after contact with substance misuse services: a national registry study	Norway	The aim of the current study was to describe the utilisation of both mental health services and substance misuse services among people who have died by suicide within a year of contact with substance misuse services.	Explanatory observational design	Norway - national registers	Mortality register	People who had been in contact with substance misuse services within a year before their death between 2009 and 2016.	Any DUD	ICD-10 codes17 X60–84, Y10–34, Y87.0 or Y87.2	Demographics, method of suicide, primary diagnosis at last contact and last year of life, service utilisation and contact status, time to suicide from last contact.	multifactorial	opioids general		sex, drug type	Y			Y		Y
66	Onyeka, Ifeoma N.; Beynon, Caryl M.; Vohlonen, Ilkka; Tiihonen, Jari; Fohr, Jaana; Ronkainen, Kimmo; Kauhanen, Jussi	2015	Potential Years of Life Lost Due to Premature Mortality Among Treatment- Seeking Illicit Drug Users in Finland.	Finland	to quantify the burden of deaths of treatment-seeking drug users to the Finnish society by estimating PYLL from premature deaths, and ranking sex-specific causes of death using their PYLL values. The secondary objective was to examine the PYLL based upon the primary drug reported at baseline. 1997 to 2008	Cohort study	Helsinki Drug treatment centre	Medical records	In receipt of drug treatment. All DU	Any DUD	ICD codes X60-X64	Premature mortality - death before the age of 70; Demographics; drug used, route of admin, frequency of admin.	CMR/SMR			sex/female higher burden/drug treatment cohort
46	Sheehan Connor M; Rogers Richard G; Boardman Jason D;	2015	Postmortem Presence of Drugs and Method of Violent Suicide	US	To determine whether the use of specific drugs before death is associated with violent method of suicide.	Retrospective review	Colorado US - data from Colorado Violent Death Reporting System (COVDRS)	Mortality register	Suicide decedents between 2004 and 2009 who did not die from hanging or firearms, aged over 18	Any DUD	Suicide due to firearms (ICD-10 codes X72–X74), and hanging/self-strangulation, (ICD-10 code X70).	Demographics, presence of drugs and drug type in hanging vs strangulation	multifactorial	opioids general		Type of drug, violent suicide	Y	Y	Y		Y	Y
64	Stenbacka, Marlene; Leifman, Anders; Romelsjo, Anders	2010	Mortality and cause of death among 1705 illicit drug users: a 37 year follow up.	Sweden (Stockholm)	1. To examine the overall mortality of a large cohort of male and female opiate, amphetamine and cannabis users in Stockholm during a 37 year follow up period and 2. To analyse causes of death related to different kids of drug use	Cohort	Stockholm 1967 - 2003	Medical records	Known drug abusers in 1967 identified through case records from (i) psychiatric hospitals and psychiatric hospital units; (ii) social services; (iii) penal services, prisons and the police; (iv) the temperance committee; and (v) the injection mark survey of all arrested at a large prison in central Stockholm. A total of 81% used drugs intravenously at one point in this cohort. All DU.	Any DUD	ICD codes from death certificates and autopsy findings	demographics, drug use history, cause of death, type of drug categories, hx of treatment for alcohol/drug/psychiatric diagnosis. Identified through national registers.	multifactorial	opioids general	dual diagnosis general - NO INCREASED RISK FOUND for all cause mortality	sex; cannabis	Y	Y				Y	Y
81	Vajdic Claire M; Marashi Pour ; Sadaf ; Olivier Jake ; Swart Alexander ; O'Connell Dianne L; Falster Michael O; Meagher Nicola S; Mao Limin ; Grulich Andrew E; Randall Deborah A; Amin Janaki ; Burns Lucinda ; Degenhardt Louisa ;	2015	The impact of blood-borne viruses on cause-specific mortality among opioid dependent people: An Australian population-based cohort study	Australia	To examine the impact of blood-borne viruses on cause-specific mortality among opioid dependent people	Cohort	Australia - national registers	Drug treatment database	Persons aged 16 years and over registered on the Pharmaceutical Drugs of Addiction System (PHDAS) in NSW, Australia, 1993–2007). The PHDAS records all NSW Department of Health authorised opioid-dependent people treated with methadone or buprenorphine.	Opioids/OAT	ICD-9 and ICD-10 codes	Sex, age starting OST, any BBV, cause of death	time to event	OAT - methadone or buprenorphine		Sex, OAT, BBV	Y
23	Wilcox, Holly C.; Conner, Kenneth R.; Caine, Eric D.	2004	Association of alcohol and drug use disorders and completed suicide: an empirical review of cohort studies.	International	Update empirical review of retrospective and prospective cohort studies that provided estimates of suicide risk (SMR) associated with specific alcohol and drug use disorders	Same methodology as Harris and Barraclough (1997). Review through MEDLINE for the years 1994 - 2002. Inclusion criteria were 2-plus years of follow up; <10% loss to follow-up; observed number of suicides were specified; papered provided the expected value for suicides or provided the necessary data in order to abstain int		-	DU as a sub group	Any DUD	Probable and possible suicides were excluded	Type of drug use and UV drug use	CMR/SMR	opioids general		IVDU, opioids	Y					Y
53	Willis Leigh A; Coombs David W; Drentea Patricia ; Cockerham William C;	2003	Uncovering the mystery: factors of African American suicide	US	To identify risk and protective factors specific to African American suicide	Cohort	US - data from the 1993 National Mortality Follow back Survey (NMFS)	Mortality register	non-Hispanic White and African American suicides in 1993	Any DUD	As per death certificate information	Sociodemographics, region, mechanism of injury, type of drug use, behaviours before death	multifactorial			Cocaine, race			Y
56	Zahra Emma et al	2020	Rates, characteristics and manner of cannabis-related deaths in Australia 2000-2018	Australia	The current study aimed to investigate the rates, characteristics and manner of cannabis-related deaths recorded in Australia (2000–2018).	A retrospective case review of medicolegal files was undertaken through the National Coronial Information System (NCIS)	Australia	NCIS database (online centralised coronial database). A complete NCIS case consists of four documents; the coroner’s findings, a police narrative, autopsy report and toxicology report.	Closed cases 15 years and older were extracted on the 29th of July 2019 if the cause of death was deemed cannabis-related by the forensic pathologist, and the death occurred in Australia between 1st July 2000 and 31st December 2018.	Cannabis	As per coroner or autopsy	Age and sex, type of death, toxicology, number and type of substances.	multifactorial					Y
69	Zamparutti, Giuliano; Schifano, Fabrizio; Corkery, John M.; Oyefeso, Adenekan; Ghodse, A. Hamid	2011	Deaths of opiate/opioid misusers involving dihydrocodeine, UK, 1997-2007.	UK	To analyse levels of involvement of dihydrocodeine (DHC) in deaths that occurred between 1997 and 2007 among individuals with a history of opiate/opioid misuse.	Retrospective review of coroner's cases	UK	Coronial files	Individuals who were recorded in the National Programme on Substance Abuse Deaths (np-SAD) as a drug-related death and who had a clear history of opiate/opioid misuse between 1997 and 2007. All DU.	dihydrocodeine	As per the coroner	Demographics, living arrangements, number and combination of substances identified at postmortem.	cross tab	dihydrocodeine - licit	depressive disorders	Dual diagnosis, opioids (DHC)	Y			Y
47	Zaheer, Juveria; Olfson, Mark; Mallia, Emilie; Lam, June S. H.; de Oliveira, Claire; Rudoler, David; Carvalho, Andre F.; Jacob, Binu J.; Juda, Ari; Kurdyak, Paul	2020	Predictors of suicide at time of diagnosis in schizophrenia spectrum disorder: A 20-year total population study in Ontario, Canada.	Canada	To determine risk factors for suicide for individuals with schizophrenia spectrum disorders at time of diagnosis	Cohort	Ontario Canada	Mortality register	All individuals who were diagnosed with an SSD (schizophrenia, schizoaffective disorder, or psychotic disorder NOS) in Ontario between 01/01/1993 and 12/31/2010 were identified through a validated algorithm. Comorbidities in the 2 years prior to SSD diagnosis included a measure of general comorbidity, a diagnosis of an alcohol use disorder or of a drug use disorder, and diagnoses of a mood disord…	Any DUD	ICD and other codes, authors cross-referenced data to ensure unique suicides.	Demographics, neighbourhood income quintile, urban/rural residence, comorbidities, mental health care service utilisation.	time to event		schizophrenia	sex, dual diagnosis
